# Supplementary material for: Nowcast-It: A Practical Toolbox for Real-Time Adjustment of Reporting Delays in Epidemic Surveillance
Source: Viruses. 2025 Dec 10;17(12):1598. doi: 10.3390/v17121598 (PMC12737790; doi:10.3390/v17121598)
Supplement: Supplementary file 1 [file viruses-17-01598-s001.zip]

Archive with 1 entries (1 files):
- viruses-3856175-supplementary.pdf
